# Supplementary material for: Optimization of Cellulose Derivative-, PVA-, and PVP-Based Films with Reynoutria japonica Extract to Improve Periodontal Disease Treatment
Source: Materials (Basel). 2024 Dec 19;17(24):6205. doi: 10.3390/ma17246205 (PMC11677500; doi:10.3390/ma17246205)
Supplement: Supplementary file 1 [file materials-17-06205-s001.zip]

Archive with 1 entries (1 files):
- materials-3310603-supplementary.pdf
